# Supplementary material for: Comprehensive genomic characterization of breast tumors with BRCA1 and BRCA2 mutations
Source: BMC Med Genomics. 2019 Jun 10;12:84. doi: 10.1186/s12920-019-0545-0 (PMC6558765; doi:10.1186/s12920-019-0545-0)
Supplement: Supplementary file 6 — Table S1. 9 signatures (including the background) discovered by SparseSignatures on the whole genomes of 560 breast tumors. (XLSX 20 kb) [file 12920_2019_545_MOESM6_ESM.xlsx]

## Sheet: beta
	A[C>A]A	A[C>A]C	A[C>A]G	A[C>A]T	A[C>G]A	A[C>G]C	A[C>G]G	A[C>G]T	A[C>T]A	A[C>T]C	A[C>T]G	A[C>T]T	A[T>A]A	A[T>A]C	A[T>A]G	A[T>A]T	A[T>C]A	A[T>C]C	A[T>C]G	A[T>C]T	A[T>G]A	A[T>G]C	A[T>G]G	A[T>G]T	C[C>A]A	C[C>A]C	C[C>A]G	C[C>A]T	C[C>G]A	C[C>G]C	C[C>G]G	C[C>G]T	C[C>T]A	C[C>T]C	C[C>T]G	C[C>T]T	C[T>A]A	C[T>A]C	C[T>A]G	C[T>A]T	C[T>C]A	C[T>C]C	C[T>C]G	C[T>C]T	C[T>G]A	C[T>G]C	C[T>G]G	C[T>G]T	G[C>A]A
Background Signature	0.0116898	0.00982842	0.00175465	0.00635468	0.0102552	0.00553664	0.00143455	0.0100181	0.040025	0.0206409	0.00498254	0.0252528	0.00739799	0.00727943	0.00890367	0.00516911	0.049723	0.0141795	0.0412817	0.0425266	0.00404281	0.0026794	0.0086547	0.00541808	0.00685263	0.0064851	0.00326033	0.00550107	0.00679335	0.00953203	0.00245414	0.00991141	0.0194079	0.0196568	0.00290234	0.0242687	0.0031892	0.00493199	0.00406652	0.00331961	0.0134444	0.0107176	0.0219094	0.0143218	0.00269126	0.00506241	0.00605829	0.00668665	0.0103501
Signature 1	5.42115e-10	0.0012144	2.95392e-20	6.12534e-19	1.093e-09	0	4.93074e-18	1.4148e-28	0	0.00932089	0.249487	0	0.00421606	0.0136527	0	0.0184548	0	9.6948e-06	2.36078e-09	0	4.82109e-52	0	0	0	0	0	4.32862e-10	0	0	1.46209e-11	0	0	0.00859317	0.0148589	0.161525	0.00624805	9.65139e-24	3.29572e-09	1.63386e-14	5.11035e-21	0.00370735	6.74424e-08	0	1.30394e-08	8.42107e-12	0	0.00033427	0	3.98589e-08
Signature 2	0	6.52522e-24	9.53851e-06	2.66163e-07	8.71867e-13	0	0.000258101	5.46129e-17	0	0.000665497	0	7.57812e-05	9.11871e-13	1.6191e-09	0	1.24027e-09	0.000354472	0.000450782	1.00848e-10	4.75384e-08	0	3.44907e-12	2.64017e-09	0	1.89669e-05	0	6.58233e-11	0	0	4.36246e-10	0	0	0.0159149	0.00266799	0.000972928	0.00711594	3.04201e-06	1.0112e-05	8.86789e-09	9.35594e-05	2.15165e-08	0.000551977	0	0	5.26121e-09	0	2.25181e-07	0	3.81454e-15
Signature 3	0	2.83209e-07	1.77383e-20	5.08348e-07	7.5188e-08	0	3.54276e-18	0.000351707	0	2.00923e-08	0	2.6149e-10	0.0111863	0.00319313	1.57148e-08	0.0389834	0.061356	0.0218107	0.0555693	0.0142059	0.00131613	0.00243389	0	0	7.84363e-24	0	0.002586	1.12424e-17	0	0	0	0	0	0	0	0	8.85601e-05	0.00124643	0.000937012	0.000318259	0.0492714	0.0221055	0.0734589	0.039092	0.000928536	0	0.00837861	0	3.86316e-15
Signature 4	0	0	1.86161e-20	0	6.24956e-21	0	1.53201e-16	1.08294e-09	0	0	0	0	5.03564e-13	0	0	4.75827e-09	0	5.0127e-32	4.22929e-11	1.21685e-20	1.6255e-07	0.00499791	4.01928e-12	0.069245	0	0	3.74915e-11	3.69907e-20	0	4.45921e-11	0	0	2.87007e-15	2.3372e-08	2.26914e-48	0	4.13192e-24	4.62373e-08	6.45819e-15	0.00860274	2.65018e-12	0.00397456	3.46182e-08	0.0428902	0.00326753	0.0562827	0.0143784	0.529289	1.62457e-15
Signature 5	0	0	1.58572e-07	5.04269e-10	0.00526461	4.63372e-18	0.000187225	0.00559142	0	2.23217e-09	0	1.49622e-09	2.20782e-08	0.000629621	0	1.57407e-09	0.00124979	0.000315957	6.84876e-11	0.00142407	0.000493293	9.17583e-05	0.000228333	0	0.000212376	0	8.62166e-11	0	0.00668529	0.00141601	0	0.00824895	5.24741e-07	0	2.09705e-12	4.5609e-09	1.24517e-05	2.86432e-10	2.0108e-09	1.35383e-18	2.44705e-09	1.25323e-09	0	0	0.000121528	0	0.000304664	0	5.58661e-15
Signature 6	0	0.000974679	1.57728e-20	0.00740822	0.000690758	0	2.65313e-18	0.002779	0.119956	0.0298093	0	0.0430107	0.00656871	0.000436998	0.000681819	0.0314962	0.00372111	3.35654e-21	0.0179789	0	0	0	0	0	0.0246672	0.051365	0.00872435	0.141599	-1.68151e-27	0	0	0	0.0123473	0.0139878	0	0.0149675	0.00130136	0.0041553	0.00135083	0.00201859	0.0063157	0.000380559	0.0160206	0.00263475	0	0	9.31853e-37	0	3.77241e-15
Signature 7	0.0473293	0.0308488	0.00560719	0.0253553	4.86492e-10	0	0.00104903	0.00209293	1.63076e-17	0.00769485	0.0111961	0.0110526	0.0159981	0.00896154	0.0134394	0.0198116	0.00110545	0.000385867	2.92944e-10	0.00821728	0.00460869	0.00297286	1.91367e-10	0	0.0407293	0	0.00453329	-4.87294e-17	1.44895e-08	4.87288e-09	0	0.000194843	0.0324031	0.0200786	0.00752778	0.0240894	0.00501708	0.00893405	0.00678943	0.00604395	0.00109018	0	0	0.00629457	0.00162836	0	3.1465e-28	0	0.0530358
Signature 8	0.0239916	0.0271456	0.00419639	0.0312381	0.0330424	0.0205057	0.0113062	0.0339828	-6.95834e-19	0	1.51788e-07	0.0137145	0.00948702	0.00715496	0.0123276	0.018637	0	0.00949485	0	0.00791611	0.0108455	0.00336788	0.0116406	0	0.0286916	0.0366809	0.00248775	0.0335063	0.0238981	0.0174958	0.00961732	0.032757	0.00210613	0	0.000225487	0.0162895	0.0181912	0.0221926	0.0240074	0.0398601	0.00631273	0.0190466	0	0.0140163	0.0081471	0	0.0156752	0	0.00380137
[truncated: 47 more columns]
