# Supplementary material for: Comprehensive genomic characterization of breast tumors with BRCA1 and BRCA2 mutations
Source: BMC Med Genomics. 2019 Jun 10;12:84. doi: 10.1186/s12920-019-0545-0 (PMC6558765; doi:10.1186/s12920-019-0545-0)
Supplement: Supplementary file 9 — Table S4. Exposure values (number of mutations attributed to each signature) for each of the 9 signatures, in each of the 555 breast tumors in which signatures were discovered. (XLSX 133 kb) [file 12920_2019_545_MOESM9_ESM.xlsx]

## Sheet: exposure
	Patient	ER_status	PR_status	HER2_status	BRCA_gene	Mutation_Type	substitutions	background_signature	Signature 1	Signature 2	Signature 3	Signature 4	Signature 5	Signature 6	Signature 7	Signature 8
	PD10010a	negative	negative	negative	none	NA	2431	988.341	362.163	109.026	0	27.1383	114.795	34.4915	337.355	410.73
	PD10011a	negative	negative	negative	none	NA	8272	2914.62	645.443	123.363	640.8	432.985	270.602	0	426.236	2344.45
	PD10014a	negative	negative	negative	BRCA1	Germline	12125	3709.72	616.828	223.721	508.676	212.873	393.42	448.395	1695.69	4279.73
	PD11326a	negative	negative	negative	none	NA	9628	2997.64	485.166	390.824	101.421	112.754	757.895	198.652	1171.04	3463.07
	PD11327a	negative	negative	negative	BRCA1	Germline	12715	3186.39	464.479	302.048	258.068	189.233	671.812	408.225	2050.2	5007.08
	PD11336a	positive	negative	negative	none	NA	5585	1609.72	937.101	597.804	0	299.567	34.2224	251.149	1142.42	693.463
	PD11337a	positive	negative	negative	none	NA	3073	815.729	506.347	274.298	55.9734	16.7499	166.897	43.1246	683.332	476.63
	PD11338a	positive	negative	negative	none	NA	2300	1071.41	531.201	46.3587	0	12.1962	0	56.5398	348.017	204.02
	PD11339a	positive	positive	negative	none	NA	2529	1138.75	719.763	76.2245	0	17.064	9.24162	26.8604	371.266	185.133
	PD11340a	positive	positive	negative	none	NA	5064	1690.65	708.705	457.622	0	65.5554	124.969	224.157	1119.45	598.443
	PD11341a	positive	positive	negative	none	NA	1652	523.214	320.08	212.085	13.3429	16.2512	60.0801	0	218.612	248.464
	PD11342a	positive	positive	negative	none	NA	3305	1108.97	492.918	745.582	0	1.70491	258.843	78.9614	361.286	254.568
	PD11343a	positive	positive	negative	none	NA	2944	1030.08	547.07	160.098	0	16.2622	62.2001	100.211	508.291	490.144
	PD11344a	positive	no_data_supplied	positive	none	NA	11028	671.165	318.859	4890.88	0	4.52402	4682.99	213.387	282.877	0
	PD11345a	positive	negative	positive	none	NA	10351	1629.07	662.402	3799.75	0	57.6154	1920.57	353.943	1246.29	524.738
	PD11346a	positive	negative	positive	none	NA	2292	711.232	367.185	377.885	0	17.8047	165.203	107.233	317.865	175.138
	PD11347a	positive	positive	positive	none	NA	2031	862.722	358.756	330.722	0	10.38	96.8113	19.072	217.339	109.525
	PD11348a	positive	positive	positive	none	NA	5010	1554.22	1165.33	208.462	0	51.6577	25.4396	153.818	1163.92	662.267
	PD11349a	negative	negative	positive	none	NA	7449	2306.3	833.907	1036.5	36.169	57.5869	655.442	295.599	1013.42	1136.01
	PD11352a	positive	positive	negative	none	NA	2586	1130.59	543.751	375.654	0	11.0642	0	61.8068	203.147	252.56
	PD11355a	positive	positive	negative	none	NA	1838	545.396	325.274	64.972	38.7044	12.1543	0	83.5215	571.825	200.642
	PD11357a	positive	positive	negative	none	NA	3379	1564.26	859.008	78.6629	26.8996	33.5016	0	27.0829	424.155	342.877
	PD11358a	positive	positive	negative	none	NA	4327	1514.55	630.826	1241.73	0	6.51804	75.0688	149.524	380.218	238.213
	PD11359a	positive	positive	negative	none	NA	2666	1125.09	556.033	148.905	17.0767	28.6033	19.3554	15.5706	434.686	297.723
	PD11360a	positive	negative	negative	none	NA	3116	1094.98	713.353	129.035	96.7067	22.9424	0	107.027	558.729	368.711
	PD11361a	positive	positive	negative	none	NA	1723	624.122	477.441	95.0734	0	10.425	0	16.7827	284.849	196.622
	PD11364a	positive	positive	negative	none	NA	2339	1062	511.847	90.086	0	24.5601	57.8559	0	326.165	238.076
	PD11365a	positive	positive	negative	none	NA	13652	4059.75	739.422	125.313	6778.03	341.014	0	0	527.238	874.881
	PD11366a	positive	positive	negative	none	NA	3005	1361.8	552.368	166.956	17.7653	23.4299	0	35.3479	536.987	233.052
	PD11367a	positive	positive	negative	none	NA	8164	2933.49	921.494	210.788	47.7026	97.6655	212.479	248.286	1144	2367.56
	PD11368a	positive	positive	negative	none	NA	6828	1760.66	1002.73	1551.59	93.6398	62.9317	376.927	156.541	1184.35	523.966
	PD11369a	positive	positive	negative	none	NA	6134	1818.45	1195.85	814.082	0	43.2035	356.038	155.175	1041.71	600.674
	PD11370a	positive	positive	negative	none	NA	1279	762.969	246.167	4.23125	0	2.6883	0	0	150.7	134.195
	PD11372a	positive	positive	negative	BRCA2	Somatic	13793	397.282	536.379	5081.66	209.767	45.4046	5684.26	393.717	1517.22	42.5272
	PD11374a	positive	positive	negative	none	NA	2383	1052.43	486.995	74.5348	0	15.369	33.172	81.5735	321.286	273.361
	PD11375a	positive	positive	negative	none	NA	1934	576.63	533.534	71.7798	46.199	12.1443	0	64.8292	394.304	203.221
	PD11376a	positive	positive	negative	none	NA	3152	1220.01	753.971	168.432	0	8.81185	0	121.69	638.29	232.922
	PD11379a	positive	positive	negative	none	NA	19382	730.843	434.361	7442.94	249.223	82.6535	7242	632.223	1586.84	1161.6
	PD11380a	positive	positive	negative	none	NA	2720	1264.65	560.122	213.317	0	16.7547	5.60177	66.1547	422.084	105.786
	PD11381a	positive	negative	negative	none	NA	2097	1122.5	335.657	89.8664	2.75363	19.9638	0	43.3241	277.336	164.385
	PD11383a	positive	positive	negative	none	NA	2579	1135.23	456.598	61.2687	0	36.521	0.489151	76.7441	462.788	320.474
	PD11384a	positive	positive	negative	none	NA	1725	760.505	354.161	150.201	0	18.8049	61.7072	19.9862	261.656	90.4795
	PD11385a	positive	positive	negative	none	NA	1887	843.576	380.015	73.8136	0	17.4038	0	31.26	269.42	260.068
	PD11386a	positive	positive	negative	none	NA	3382	1337.27	594.021	512.164	0	8.67	126.356	96.8027	377.088	276.576
	PD11388a	positive	negative	negative	none	NA	4989	1577.03	989.375	284.636	0	39.379	117.089	250.377	1012.05	680.76
	PD11389a	positive	positive	negative	none	NA	1677	902.815	312.199	16.1	0	14.062	0	29.519	251.616	139.632
	PD11391a	positive	positive	negative	none	NA	1274	773.945	184.739	22.9768	0	4.13724	0	9.59476	138.286	131.682
	PD11393a	positive	positive	negative	none	NA	4669	803.032	1064.28	185.753	128.915	57.9132	0	328.035	1562.22	539.068
	PD11394a	positive	positive	negative	none	NA	2209	791.342	826.653	71.1188	0	11.0845	0	0	310.013	204.602
	PD11395a	positive	positive	negative	none	NA	3792	1337.43	691.744	155.691	39.0687	187.315	0	96.9423	714.138	563.627
	PD11396a	positive	positive	negative	none	NA	2435	1075.93	498.89	99.1534	0	10.975	0.587936	60.0851	437.118	244.406
	PD11397a	positive	negative	negative	none	NA	4827	1334.05	897.416	346.082	0	47.014	144.141	172.045	1266.32	609.828
	PD11398a	positive	positive	negative	none	NA	2347	845.708	449.561	61.6528	3.79237	23.8448	29.6971	11.4735	359.863	508.193
	PD11399a	positive	positive	negative	none	NA	3496	1227.33	842.688	276.093	0.0929358	22.1781	16.2564	58.1651	711.651	295.965
	PD11402a	positive	positive	negative	none	NA	2636	1341.45	561.92	122.347	0	5.23817	0	50.7463	312.857	201.19
	PD11462a	positive	positive	positive	none	NA	2839	1060.65	667.029	113.848	0	19.1295	40.8543	61.4638	522.319	344.787
	PD11464a	positive	positive	positive	none	NA	4497	660.59	416.974	1209.23	0	20.6827	1287.74	116.842	535.11	263.508
	PD11465a	negative	negative	positive	none	NA	22551	4318.69	1695.15	5530.22	69.4035	165.473	6042.14	493.77	1137.24	2804.35
	PD11740a	positive	positive	negative	none	NA	2334	1074.45	479.546	66.4641	25.598	13.7992	0	50.329	383.756	203.44
	PD11741a	positive	negative	negative	none	NA	1976	385.03	345.052	138.884	51.2023	25.8426	51.7496	52.1689	596.265	316.83
	PD11742a	positive	positive	negative	BRCA1	Somatic	7005	2010.04	446.578	578.752	4.61838	78.3839	769.506	203.273	990.964	1877.37
	PD11743a	positive	positive	negative	none	NA	3309	1328.08	522.303	125.384	0	33.1319	42.256	96.8023	490.887	663.078
	PD11744a	positive	positive	negative	none	NA	1882	956.887	396.068	10.4332	0	14.7996	0	42.7648	248.585	213.28
	PD11745a	positive	positive	negative	none	NA	3018	564.774	373.836	260.099	118.466	28.9741	97.1732	189.593	788.096	559.587
	PD11748a	negative	negative	negative	BRCA1	NA	11761	3748.87	758.876	287.944	68.2536	188.081	567.331	261.902	1524.67	4268.43
	PD11750a	positive	positive	negative	BRCA1	NA	10078	2362.19	394.566	539.064	441.671	135.616	2442.38	0	493.584	3202.31
	PD11751a	negative	negative	negative	BRCA1	NA	16648	5387.89	901.026	916.979	0	316.068	1825.41	226.548	1769.38	5202.85
	PD11752a	negative	negative	negative	none	NA	7636	2647.16	1695.95	175.711	31.2363	85.3784	4.27752	251.327	1655.35	1083.05
	PD11753a	positive	positive	negative	none	NA	6858	3149.64	835.077	287.978	0	314.596	47.8503	163.678	849.88	1072.42
	PD11755a	negative	negative	negative	BRCA1	NA	2776	1160.57	233.049	60.2263	0	40.8073	162.086	0	283.891	811.31
	PD11756a	positive	positive	negative	none	NA	1771	765.933	407.225	197.038	0	6.2573	0	0	198.518	171.797
	PD11757a	negative	negative	negative	none	NA	1952	484.839	107.858	123.294	0	25.9218	378.572	3.82801	206.833	605.514
	PD11760a	positive	positive	negative	none	NA	4091	814.987	1009.04	178.644	173.336	29.8292	0	209.059	1345.98	352.555
	PD11761a	positive	positive	negative	none	NA	2707	1128.94	297.489	218.754	80.385	46.8374	25.46	60.1865	447.069	326.14
	PD11762a	negative	negative	negative	none	NA	1734	709.661	305.328	159.663	19.3133	17.4469	12.9038	50.4251	291.752	125.756
	PD11765a	positive	positive	negative	none	NA	2002	1075.73	279.52	78.3769	0.737986	23.2435	25.977	0	237.781	253.757
	PD11766a	positive	positive	negative	none	NA	1695	761.606	237.809	124.636	20.563	18.7959	88.353	13.1898	180.604	212.599
	PD11769a	positive	positive	negative	none	NA	1722	685.126	437.423	100.827	0	17.2807	15.3805	27.7061	249.976	181.167
	PD11816a	positive	positive	negative	none	NA	4011	1458.55	453.769	586.167	0	13.3569	527.235	80.2128	544.861	329.32
	PD11818a	positive	positive	negative	none	NA	1605	735.154	300.959	53.1647	0	14.0317	16.5844	49.9629	268.741	155.143
	PD11819a	positive	positive	negative	none	NA	1686	814.059	327.577	18.6947	18.7346	19.0668	7.52989	24.4636	176.214	271.353
	PD13162a	positive	positive	positive	none	NA	5404	1432.57	514.423	850.877	0	35.8468	1716.29	10.6217	128.231	685.025
	PD13163a	negative	negative	positive	none	NA	5353	1569.1	664.781	750.343	197.73	67.8624	576.416	88.8547	595.202	787.155
	PD13164a	positive	positive	positive	none	NA	2722	994.92	466.459	152.883	0	42.7882	70.8977	62.331	503.622	383.99
	PD13165a	positive	negative	positive	none	NA	6341	1196.39	692.705	1277.5	0	42.5896	398.568	316.926	1739.86	686.698
	PD13166a	positive	positive	positive	none	NA	2331	588.216	389.457	218.265	131.568	21.6083	198.849	80.8922	453.502	230.964
	PD13167a	positive	positive	positive	none	NA	2405	917.763	559.81	164.863	0	24.0656	125.118	7.13782	309.627	302.029
	PD13168a	positive	negative	positive	none	NA	2528	769.081	588.128	383.154	0	16.1769	85.4062	86.2011	440.399	136.22
	PD13296a	negative	negative	negative	BRCA1	Germline	18582	5327.71	1112.34	744.514	125.181	486.543	1781.74	350.95	2097.01	6414.85
	PD13297a	negative	negative	negative	BRCA1	Germline	14982	7708.78	786.222	1472.8	0	132.725	603.141	1814.4	1439.09	683.291
	PD13298a	negative	negative	negative	none	NA	8367	2917.61	1035.41	349.581	24.7586	99.4328	501.868	200.548	1592.71	1553.75
	PD13299a	negative	negative	negative	BRCA1	Germline	10735	2126.07	410.866	1615.49	69.209	130.841	3160.54	191.633	668.953	2320.12
	PD13302a	positive	positive	negative	none	NA	4896	1751.24	1011.04	279.273	249.669	35.5853	0	128.445	887.6	519.246
	PD13304a	positive	positive	negative	none	NA	1517	551.904	424.585	46.6884	0	15.6685	0	28.6648	235.945	190.196
	PD13306a	positive	positive	negative	none	NA	2026	752.329	375.414	299.113	0	13.7345	0	69.8676	288.977	204.481
	PD13307a	positive	positive	negative	none	NA	5353	1059.19	649.082	1752.53	0	45.9158	739.206	101.186	632.119	343.305
	PD13310a	positive	positive	negative	none	NA	1831	825.663	490.658	52.7149	2.94254	10.2124	0	26.7022	241.33	176.781
	PD13311a	negative	negative	negative	BRCA1	NA	4510	1309.52	249.78	70.8811	245.078	100.558	200.471	13.1497	536.555	1646.15
	PD13312a	positive	positive	negative	none	NA	2034	1000.65	357.908	36.2826	60.3297	39.1258	5.11699	7.55912	277.183	216.212
	PD13416a	positive	positive	negative	none	NA	1939	897.82	451.052	67.6855	0	9.90025	0	55.8945	316.163	138.533
	PD13418a	negative	negative	negative	BRCA2	Germline	6808	1395.66	892.842	1364.79	0	68.7226	1614.96	156.351	587.773	636.82
	PD13419a	positive	positive	negative	none	NA	1092	537.784	226.445	61.4482	7.22208	6.99832	7.1423	0	98.8264	133.287
	PD13420a	positive	positive	negative	none	NA	1862	964.275	400.953	34.1556	0	12.1414	11.2579	0	195.584	236.072
	PD13422a	positive	positive	negative	none	NA	1805	640.555	387.558	90.8053	0	12.1087	0	67.9699	384.68	202.249
	PD13424a	positive	negative	negative	none	NA	3954	1133.35	878.038	193.231	0	56.594	103.587	151.76	733.092	677.856
	PD13425a	positive	positive	negative	none	NA	34502	2976.07	1101.8	8384.04	142.443	255.818	14278.2	965.769	3399.96	2890.55
	PD13426a	positive	positive	negative	none	NA	2699	1327.9	579.967	141.073	0	42.6625	0	0	305.835	288.2
	PD13427a	positive	positive	negative	none	NA	1134	562.627	252.06	8.62373	21.6339	3.44445	0	12.1374	181.936	95.4998
	PD13428a	negative	negative	negative	none	NA	3422	1865.77	560.91	117.168	0	41.398	47.3522	56.7099	388.525	278.874
	PD13602a	positive	positive	positive	none	NA	5914	2090.12	860.545	205.306	0	101.698	183.707	195.605	1250.3	970.163
	PD13603a	negative	negative	positive	none	NA	3064	981.115	506.513	298.85	35.5202	40.3788	205.642	90.6544	592.641	256.822
	PD13604a	negative	negative	positive	BRCA2	Somatic	93102	658.661	1088.17	44629.8	52.0429	145.91	37166.4	2450.15	7225.7	0
	PD13605a	negative	positive	positive	none	NA	1238	563.589	235.719	28.7144	0	9.29956	27.7583	0	217.693	174.272
	PD13606a	positive	negative	positive	none	NA	5893	1535.25	1062.45	294.356	60.1026	60.4546	8.34497	294.604	1743.09	767.911
	PD13607a	positive	positive	positive	none	NA	3288	989.94	617.277	297.498	107.006	45.044	197.832	122.95	527.724	380.846
	PD13608a	positive	positive	positive	none	NA	4107	1265.08	580.795	813.638	25.1067	42.0646	925.259	29.1092	124.519	244.988
	PD13609a	positive	positive	positive	none	NA	4706	821.242	336.798	1366.56	0	15.8548	1602.62	66.404	124.171	314.935
	PD13618a	positive	positive	negative	none	NA	1833	845.445	351.461	203.918	0	14.3708	39.1617	0	223.648	148.292
	PD13619a	positive	positive	negative	none	NA	2112	1137.94	466.633	73.3701	0	13.561	0	10.7747	182.41	216.383
	PD13620a	positive	positive	negative	none	NA	4598	1376.09	1003.82	207.865	115.096	45.7439	77.0913	122.429	1014.22	615.519
	PD13622a	negative	negative	negative	none	NA	4355	1050.19	858.509	121.675	70.6004	32.1639	0	224.338	1214.11	759.447
	PD13623a	positive	positive	negative	none	NA	3800	1088.97	434.613	1298.53	0	10.1335	344.213	44.3085	283.115	225.762
	PD13625a	positive	positive	negative	none	NA	11239	2099.17	1481.17	690.672	284.344	1583.37	90.158	528.69	2523.98	2111.36
	PD13626a	positive	positive	negative	none	NA	1076	453.573	241.414	29.5622	30.5016	10.7202	15.8951	6.34261	130.379	150.716
	PD13627a	negative	negative	negative	BRCA1	Germline	8442	2640.78	470.126	178.821	420.828	174.305	684.453	0	527.376	3195.79
	PD13629a	positive	positive	negative	none	NA	2029	805.276	402.887	321.819	17.2388	13.5863	41.6372	45.2681	191.988	158.247
	PD13630a	positive	positive	negative	none	NA	4107	1097.26	531	692.592	0	41.1499	597.361	118.097	575.769	447.457
	PD13631a	positive	positive	negative	none	NA	2603	1042.21	404.302	187.592	55.1964	15.7262	33.6151	31.1783	630.3	199.218
	PD13752a	positive	positive	negative	none	NA	2809	1127.94	464.2	123.179	9.02009	98.3222	0	88.9923	554.091	334.133
	PD13753a	positive	positive	negative	none	NA	7995	931.742	468.01	2683.57	0	22.8027	3002.7	195.171	385.866	387.298
	PD13754a	positive	positive	negative	none	NA	2506	958.879	476.745	52.0421	195.893	28.7098	32.697	0	417.363	327.565
	PD13755a	positive	positive	negative	none	NA	1936	1123.85	402.842	61.4651	0	10.0968	2.88994	7.40213	162.964	156.761
	PD13756a	positive	positive	negative	none	NA	2083	1029.23	405.826	42.8439	0	17.3494	0	46.3902	334.226	227.292
	PD13757a	positive	positive	negative	none	NA	1487	420.815	240.406	317.874	3.89693	17.009	134.737	14.7612	178.968	132.034
	PD13758a	positive	negative	negative	none	NA	2299	1246.52	327.267	50.3287	0	20.7432	0	18.8431	303.2	266.326
	PD13760a	positive	positive	negative	none	NA	4634	1245.57	405.861	294.403	65.3384	57.4637	497.541	126.265	639.999	1328.33
	PD13761a	positive	positive	negative	none	NA	1688	942.361	262.492	69.0279	0	4.83316	0	71.2715	283.831	61.2019
	PD13762a	positive	positive	negative	none	NA	1653	811.349	347.456	44.4782	0	17.0855	0	2.10828	271.309	139.399
	PD13763a	positive	positive	negative	none	NA	2563	1034.75	575.902	130.431	0	33.6763	0	4.87393	348.996	440.992
	PD13764a	positive	positive	negative	none	NA	4830	1558.89	597.726	298.832	162.857	67.836	266.353	43.0835	743.732	1026.29
	PD13765a	positive	negative	negative	none	NA	5479	797.268	885.053	280.88	0	34.78	0	407.744	2467.45	555.251
	PD13766a	positive	positive	negative	none	NA	3837	879.782	327.352	1504.76	0	23.6526	683.381	69.4899	166.242	163.207
	PD13767a	positive	positive	negative	none	NA	2638	1029.44	441.11	278.723	0	23.215	16.671	110.718	460.258	247.868
	PD13768a	positive	positive	negative	none	NA	1352	673.026	356.682	37.2878	28.7003	9.64343	0	0	176.079	72.6892
	PD13770a	positive	positive	negative	none	NA	2079	690.509	425.709	117.277	0	24.038	0	44.3781	538.951	227.076
	PD13771a	positive	positive	negative	BRCA1	Germline	13089	4184.66	515.816	888.173	0	189.197	1195.09	468.847	2008.76	3665.98
	PD14432a	positive	positive	negative	none	NA	1870	832.429	319.206	65.3298	16.782	26.5048	0	78.0364	304.873	175.894
	PD14433a	positive	positive	negative	none	NA	3582	1119.47	518.351	1075.01	0	9.66272	305.912	57.3006	251.795	170.053
	PD14435a	positive	positive	negative	none	NA	3716	1540.33	786.649	242.153	0.881373	26.6169	146.789	0	521.235	402.792
	PD14437a	positive	positive	negative	none	NA	4363	1242.36	694.129	221.317	156.253	75.0914	195.862	170.964	897.747	701.104
	PD14439a	positive	positive	negative	none	NA	1316	515.876	277.864	65.6256	0	7.35219	0	39.9337	261.03	101.328
	PD14441a	positive	positive	negative	none	NA	4662	1537.8	400.121	166.353	49.0222	72.1276	151.203	157.926	860.582	1197.88
	PD14442a	positive	positive	negative	BRCA1	Germline	1746	845.89	321.161	50.9269	7.04494	10.8355	0	0	287.148	222.382
	PD14450a	positive	positive	negative	none	NA	1298	689.45	245.037	48.3217	10.6464	6.2741	5.18498	21.094	200.375	79.1762
	PD14453a	positive	negative	negative	none	NA	9916	2315.53	756.814	2224.82	212.513	146.669	1976.93	48.9073	815.684	1306.31
	PD14454a	positive	positive	negative	none	NA	2510	863.155	414.54	156.798	0	32.2527	113.873	65.6761	418.502	452.942
	PD14456a	positive	positive	negative	none	NA	1977	785.955	501.347	30.5847	0	24.6849	0	33.7794	374.425	216.837
	PD14457a	positive	positive	negative	none	NA	4567	1477.22	789.629	349.122	0	10.4516	0	232.909	1387.21	299.213
	PD14458a	positive	positive	negative	none	NA	1513	580.062	368.104	59.8332	44.3029	18.063	0	33.9421	264.37	115.244
	PD14459a	positive	positive	negative	none	NA	2086	647.881	459.892	126.229	0	17.4644	0	96.8702	618.9	108.228
	PD14460a	positive	positive	negative	none	NA	4524	957.189	561.396	1684.36	0	7.00042	776.842	100.132	275.096	88.8502
	PD14461a	positive	positive	negative	none	NA	1436	703.931	341.393	18.6082	0	11.4902	4.0722	0	170.649	187.938
	PD14462a	positive	positive	negative	none	NA	2628	1123.01	432.66	362.66	21.0748	9.66449	179.116	17.1888	265.975	169.004
	PD14465a	positive	positive	negative	none	NA	3097	1151.22	687.033	139.102	0	14.5798	38.8802	38.1389	567.974	434.999
	PD14467a	positive	positive	negative	none	NA	1624	646.531	418.756	94.1289	0	9.38277	39.2015	0	233.524	173.128
	PD14468a	positive	positive	negative	none	NA	1549	714.731	378.6	58.8383	0	6.07409	0	16.651	247.232	102.62
	PD14471a	positive	positive	negative	none	NA	3270	1185.73	857.738	114.775	0	23.9012	36.9869	0	452.667	593.081
	PD14472a	positive	positive	negative	none	NA	2298	1052	423.44	191.312	0	12.8295	63.8882	11.3161	348.261	176.273
	PD14473a	positive	positive	negative	none	NA	1543	592.455	386.598	60.5644	0	11.7919	21.3297	40.2953	170.382	233.508
	PD17973a	positive	positive	negative	none	NA	2025	550.181	385.581	70.6929	53.8887	22.3289	0	106.469	709.157	133.621
	PD17981a	positive	positive	negative	none	NA	6964	1817.2	1559.99	1152.85	0	20.7363	132.237	111.543	1627.68	482.752
	PD17991a	positive	positive	negative	none	NA	1222	549.372	303.494	52.2985	13.7842	4.44094	0	27.7863	153.839	105.323
	PD17994a	positive	positive	negative	none	NA	1306	519.495	302.38	187.161	0	5.14519	47.829	0	118.584	113.177
	PD18017a	negative	negative	negative	none	NA	2108	967.08	350.898	104.409	64.96	19.3744	11.6177	26.7888	296.25	256.957
	PD18020a	negative	negative	negative	none	NA	17772	4224.1	761.079	1305.85	243.485	187.65	3298.57	324.574	1661.84	5859.96
	PD18022a	negative	negative	negative	none	NA	1602	557.043	320.688	124.922	5.62176	13.822	71.9966	29.4989	230.167	225.912
	PD18024a	negative	negative	negative	none	NA	11104	3664.46	558.453	144.352	122.981	220.013	621.969	47.3866	1549.67	4036.49
	PD18031a	negative	negative	negative	none	NA	2769	1030.28	471.944	173.701	0	30.6913	140.019	63.8975	462.971	332.755
	PD18037a	negative	negative	negative	none	NA	5971	2275.18	1762.12	308.334	0	51.619	0	97.6682	1098.37	386.58
	PD18045a	positive	positive	positive	none	NA	19468	2862.63	1739.97	4884.12	48.1032	113.449	7192.56	248.228	602.868	1595.53
	PD18046a	positive	no_data_supplied	negative	none	NA	2901	1213.8	624.493	123.741	0	28.949	36.246	41.8419	421.119	368.895
	PD18047a	positive	positive	positive	none	NA	2344	982.813	578.72	112.335	0	11.7266	26.124	33.7814	383.989	217.537
	PD18048a	negative	negative	positive	none	NA	4786	2223.21	824.499	142.76	94.4903	55.1279	138.305	0	507.145	728.295
	PD18049a	positive	positive	positive	none	NA	3392	1376.41	614.474	418.684	61.1456	39.569	168.186	0	358.598	292.628
	PD18050a	positive	positive	positive	none	NA	3566	1093.38	957.593	390.028	0	22.7316	196.175	0	418.333	450.998
	PD18100a	positive	positive	negative	none	NA	1531	576.804	307.899	106.402	0	12.6831	0	0.74226	365.735	150.18
	PD18116a	positive	positive	negative	none	NA	1544	678.067	305.889	90.9226	0.219244	14.6491	38.6819	20.8558	126.299	234.934
	PD18149a	positive	positive	negative	none	NA	2570	1181.49	406.756	70.2138	52.6412	27.6819	28.057	41.3377	361.127	321.845
	PD18188a	positive	positive	positive	none	NA	2236	1031.61	449.916	101.97	27.4017	22.597	12.5175	14.791	288.699	286.658
	PD18189a	positive	positive	positive	none	NA	4272	1133.01	555.918	513.964	129.638	46.7277	153.458	186.552	1043.08	461.845
	PD18247a	positive	no_data_supplied	negative	none	NA	9136	620.798	413.495	3482.03	0	17.8968	4148.76	177.96	277.917	25.682
	PD18251a	positive	positive	negative	none	NA	3487	1261.36	450.05	151.896	182.691	63.4145	92.0085	0	453.703	758.536
	PD18257a	positive	positive	negative	none	NA	2973	863.877	419.677	337.426	0	19.2319	276.548	114.94	632.479	292.521
	PD18258a	positive	positive	negative	none	NA	1142	411.222	263.213	28.3249	8.51377	13.9504	0	14.6311	212.896	169.24
	PD18259a	positive	positive	negative	BRCA2	Germline	6639	1728.57	705.404	522.078	0	71.6655	394.697	221.429	900.105	2170.86
	PD18264a	positive	positive	negative	none	NA	6680	927.664	502.499	3123.51	0	13.8497	1471.21	142.568	425.063	59.2615
	PD18269a	positive	positive	negative	none	NA	1387	798.211	267.325	15.0401	0	9.10234	0	18.4278	144.871	157.593
	PD18728a	positive	positive	negative	none	NA	1769	844.796	282.144	180.911	39.0331	5.25885	0	0	211.411	186.227
	PD18730a	positive	positive	negative	none	NA	1901	480.304	243.602	515.866	0	15.0478	448.321	11.2793	50.1852	114.204
	PD18733a	positive	negative	negative	none	NA	3019	1078.35	430.695	194.422	144.838	23.6068	6.18192	104.42	632.157	351.631
	PD18734a	positive	positive	negative	none	NA	3828	1150.58	723.71	169.448	0.0772315	17.2868	0	209.029	1066.65	470.059
	PD18748a	positive	positive	negative	none	NA	2958	1041.87	611.187	567.423	0	10.1394	116.337	27.4409	421.465	157.434
	PD18749a	positive	positive	negative	none	NA	4661	937.677	339.653	1258.06	0	5.70102	1876.17	18.9165	100.88	142.974
	PD18751a	positive	positive	negative	none	NA	1907	662.376	492.772	83.5181	0	17.7378	4.89461	55.249	329.82	243.795
	PD18754a	positive	positive	negative	none	NA	2593	761.471	419.181	668.894	0	10.3533	214.022	36.8858	411.227	26.7859
	PD18756a	positive	positive	negative	none	NA	1635	655.18	450.147	79.6219	0	14.9151	0	24.0592	321.445	79.7927
	PD18768a	positive	positive	negative	none	NA	2556	1320.47	458.589	80.1307	1.35781	15.3265	1.47418	0	385.155	292.026
	PD18769a	positive	positive	negative	none	NA	2982	791.113	220.487	623.329	0	16.8523	1049.02	28.9196	0	255.154
	PD18771a	positive	positive	negative	none	NA	1776	1079.73	368.35	32.5458	0	9.855	13.066	2.76794	204.436	82.6528
	PD18775a	positive	positive	negative	none	NA	1330	602.602	310.986	69.6151	0	9.36258	3.01937	0	184.98	136.754
	PD18776a	positive	positive	negative	none	NA	1629	890.737	370.009	15.9563	0	9.62571	0	0	249.213	90.6991
	PD22036a	negative	negative	negative	none	NA	1047	537.898	193.552	10.0211	0.856617	8.62043	0	17.3516	176.06	91.9821
	PD22251a	positive	positive	negative	none	NA	1505	660.575	374.321	54.14	23.6186	0.199848	5.7276	8.95179	175.813	157.938
	PD22355a	negative	negative	negative	BRCA1	Germline	9761	3140.16	843.074	135.664	0	133.669	409.475	339.943	1194.5	3661.94
	PD22357a	negative	negative	positive	none	NA	7719	1432.57	667.489	2316.38	0	56.9673	1993.38	146.93	377.435	705.274
	PD22358a	negative	negative	negative	BRCA2	Germline	6158	1934.02	277.869	235.36	26.75	98.3302	787.845	130.007	576.881	2006.04
	PD22359a	negative	negative	positive	none	NA	1817	786.264	338.181	200.263	0	6.99895	4.07243	54.6621	235.369	147.468
	PD22360a	negative	negative	negative	none	NA	8510	2575.69	342.843	310.942	94.5086	150.433	717.178	71.5416	895.192	3310.02
	PD22361a	positive	negative	negative	none	NA	5899	1098.83	613.614	1594.14	38.3683	30.3523	1716.59	112.838	345.944	338.292
	PD22362a	positive	negative	positive	none	NA	1949	672.653	220.446	306.977	0	22.7307	40.3757	49.83	433.674	190.928
	PD22363a	negative	positive	negative	none	NA	8905	2844.82	459.576	203.979	0	137.922	318.368	326.506	1135.35	3371.02
	PD22364a	positive	positive	negative	none	NA	2402	709.115	549.381	469.84	5.49477	16.9452	240.703	0	214.849	180.927
	PD22365a	positive	positive	negative	none	NA	1906	761.877	228.246	39.3464	0	24.1583	16.2408	26.0024	364.362	420.494
	PD22366a	negative	negative	positive	none	NA	9809	2780.53	462.627	642.695	122.573	143.758	1193.85	131.228	1351.54	2877.82
	PD23550a	positive	positive	negative	none	NA	2866	1255.56	486.626	431.485	0	4.05529	66.9261	36.1983	460.019	141.79
	PD23554a	negative	negative	negative	none	NA	6899	1912.86	267.056	156.59	114.321	116.607	419.445	198.421	793.238	2854.49
	PD23558a	positive	positive	negative	BRCA2	Germline	10134	3257.64	627.391	486.976	0	173.415	582.634	327.668	1419.58	3140.65
	PD23559a	negative	negative	negative	none	NA	5382	1834.73	474.745	250.494	239.191	123.953	340.575	61.8744	636.516	1309.71
	PD23560a	negative	negative	positive	none	NA	3006	947.305	373.068	280.273	106.812	53.6989	278.62	27.1809	361.558	557.173
	PD23561a	negative	negative	positive	BRCA1	Somatic	58028	1275.93	2532.05	19929.4	3754.45	160.298	23328.6	3943.04	2019.53	537.825
	PD23562a	negative	negative	negative	BRCA1	Germline	7348	2680.92	527.879	177.95	104.664	120.682	621.181	117.309	586.066	2393.59
	PD23563a	negative	negative	negative	none	NA	8223	2440.21	366.481	125.56	12.0772	118.808	282.526	297.058	1303.79	3246.87
	PD23564a	negative	negative	negative	none	NA	83447	13341.6	32403.6	1153.98	17801.4	497.955	0	18755.4	0	0
	PD23565a	negative	negative	negative	BRCA2	Somatic	8852	1586.68	1033.08	2624.78	5.1158	62.8838	2088.73	94.6013	417.96	839.276
	PD23566a	negative	negative	negative	none	NA	6667	2192.1	461.128	46.7449	0	104.922	152.978	184.79	898.862	2546.32
	PD23567a	negative	negative	negative	none	NA	7198	2380.27	560.813	88.9507	87.6261	116.446	83.983	205.839	1076.97	2562.18
	PD23569a	negative	negative	negative	none	NA	1055	366.76	77.5253	40.0095	54.5352	23.406	35.7911	17.7972	152.017	254.197
	PD23570a	positive	positive	negative	none	NA	2245	703.432	302.55	603.573	0	3.77598	246.351	89.0276	189.195	45.0904
	PD23574a	negative	negative	negative	BRCA1	Germline	13094	3817.13	560.559	798.75	0	171.349	1926.11	208.202	1412.93	4177.51
	PD23577a	negative	negative	negative	none	NA	3970	1695.28	316.555	70.6288	0	95.2748	155.088	13.032	377.083	1216.03
	PD23578a	negative	negative	negative	BRCA1	Germline	6840	2397.94	309.38	126.511	16.5048	97.6494	279.217	156.034	932.517	2580.65
	PD23579a	negative	negative	negative	none	NA	87311	15799	11071.3	1340.73	23118	809.64	0	31695.2	2017.74	1582.01
	PD24182a	negative	negative	negative	none	NA	9537	2746.8	473.661	685.041	289.757	148.05	1619.57	56.4256	1034.3	2484.41
	PD24186a	negative	negative	negative	BRCA1	Germline	7488	3062.35	303.316	60.9321	267.2	208.38	344.834	50.2573	591.2	2565.78
	PD24189a	negative	negative	negative	BRCA2	Somatic	29590	5972.92	6668.32	346.779	9080.44	336.989	0	7010.19	202.022	43.8862
	PD24190a	negative	negative	negative	none	NA	9808	2748.57	509.963	338.944	663.465	1156.82	359.098	86.603	1647.88	2362.58
	PD24191a	negative	negative	negative	BRCA2	Germline	6120	2529	343.006	71.7446	117.06	135.966	232.744	41.518	606.752	1977.59
	PD24192a	negative	negative	negative	none	NA	17827	6987.11	631.473	635.125	173.018	256.028	1783.3	112.532	1370.11	5824.68
	PD24193a	positive	positive	negative	none	NA	11237	1641.08	2123.16	591.159	3367.13	64.4395	331.161	2694.27	265.874	0
	PD24194a	negative	negative	positive	none	NA	13695	1149.55	489.472	5482.82	243.663	126.098	4543.99	219.019	668.391	744.181
	PD24195a	negative	negative	negative	none	NA	2240	1073.75	332.682	87.5454	54.6773	10.5343	0.65397	86.4631	304.454	237.985
	PD24196a	negative	negative	negative	none	NA	2620	788.303	247.283	165.516	46.0737	25.0867	140.548	77.7992	566.524	563.711
	PD24197a	negative	negative	negative	none	NA	20215	5784.2	562.97	398.836	138.43	395.285	535.396	713.888	3017.82	8632
	PD24199a	positive	positive	negative	none	NA	2854	1136.78	378.471	166.071	45.9761	37.8358	160.628	15.0704	340	518.656
	PD24201a	negative	negative	negative	none	NA	20478	4919.32	1324.87	865.563	742.376	350.666	810.091	778.879	3472.61	7130.94
	PD24202a	negative	negative	negative	BRCA1	Germline	7779	2360.71	506.998	358.456	84.9095	69.3952	783.369	184.285	952.007	2472.59
	PD24204a	negative	negative	negative	none	NA	2795	1052.29	917.478	30.8447	0	12.9373	0	35.5745	560.481	166.106
	PD24205a	negative	negative	negative	none	NA	8928	3109.59	584.832	272.835	0	128.868	309.008	337.434	1433.59	2709.43
	PD24206a	positive	negative	negative	none	NA	3610	1152.04	327.832	328.186	197.463	55.9378	108.93	76.7076	728.772	587.537
	PD24207a	positive	positive	positive	none	NA	4745	1272.16	716.686	1190.4	0	29.4084	834.609	33.8315	429.891	215.508
	PD24208a	negative	negative	negative	none	NA	25624	1406.86	662.591	14348.4	0	17.3171	8870.83	439.325	0	0
	PD24209a	negative	negative	positive	none	NA	10169	1109.06	294.831	2580.5	31.1567	85.6328	3856.09	313.59	363.578	1382.25
	PD24212a	positive	positive	negative	none	NA	10055	3052.18	607.648	528.437	0	107.054	364.539	509.974	1923.36	2905.4
	PD24214a	positive	negative	negative	none	NA	3079	805.319	856.79	65.8959	63.4018	29.8805	0	178.762	796.14	313.901
	PD24215a	negative	negative	negative	none	NA	6177	1410.59	308.644	285.484	569.699	129.908	333.923	85.3339	1351.26	1699.44
	PD24216a	positive	negative	negative	none	NA	9339	2975.19	526.224	2722.72	101.182	24.9033	2112.69	0	352.076	643.704
	PD24217a	negative	negative	positive	none	NA	15305	86.0681	128.988	5563.97	229.369	48.3071	8604	297.618	0	417.036
	PD24218a	negative	negative	negative	none	NA	3288	1657.57	404.357	139.446	166.741	71.5486	31.5987	98.1162	424.045	249.963
	PD24219a	negative	negative	negative	none	NA	3319	1377.02	1039.69	68.3992	0	31.7702	20.3005	0	417.151	385.878
	PD24220a	positive	negative	positive	none	NA	3611	744.293	765.108	346.999	84.7665	36.813	543.698	151.327	452.434	442.096
	PD24221a	negative	negative	negative	none	NA	2293	861.273	163.085	42.6812	143.502	31.7832	47.3113	10.1494	493.829	474.497
	PD24223a	positive	positive	negative	none	NA	3428	1050.56	586.698	738.596	156.23	28.3531	85.1355	79.3267	343.862	290.325
	PD24224a	positive	positive	positive	none	NA	2212	878.2	357.241	131.569	24.1131	18.2904	60.4461	43.5611	369.05	310.157
	PD24225a	negative	negative	positive	none	NA	1821	588.916	217.07	351.582	23.4209	19.5715	157.784	9.66959	279.811	157.234
	PD24302a	positive	positive	negative	none	NA	1268	649.684	265.7	75.0276	45.3749	6.9279	8.87395	0	93.9778	116.88
	PD24303a	negative	negative	negative	none	NA	4500	1619.88	201.876	157.109	0	81.3489	543.397	0	403.156	1529.53
	PD24304a	negative	negative	negative	none	NA	6853	1791.67	278.681	117.639	89.2251	91.3881	205.064	275.305	1238.92	2851.53
	PD24306a	negative	negative	negative	none	NA	3336	995.648	166.737	60.937	86.458	58.6321	170.406	108.492	440.265	1255.6
	PD24307a	positive	positive	negative	none	NA	1594	685.582	251.625	74.1526	49.371	10.9452	7.70634	55.6084	253.902	183.093
	PD24308a	negative	negative	negative	none	NA	4752	2024.91	528.233	117.144	255.482	87.5163	220.965	0	536.972	991.266
	PD24314a	negative	negative	negative	none	NA	3870	1468.49	570.801	110.298	83.0439	77.7006	87.2822	55.237	736.424	639.227
	PD24318a	negative	negative	negative	none	NA	2546	1290.69	457.523	57.0078	72.939	25.4842	38.3463	29.8285	293.565	253.359
	PD24320a	positive	positive	negative	none	NA	15695	4460.95	1654.37	55.0149	9119.75	35.7815	0	0	259.225	117.98
	PD24322a	negative	negative	positive	none	NA	4868	1537.74	605.828	691.685	45.8725	69.5665	630.634	29.9771	526.085	718.149
	PD24325a	negative	negative	negative	none	NA	10387	3915.03	901.627	365.784	201.589	194.554	989.039	0	1290.09	2439.58
	PD24326a	negative	negative	negative	BRCA2	Somatic	23620	366.097	437.908	11555.9	85.6752	56.3479	8562.69	561.682	2507.78	0
	PD24327a	positive	positive	negative	none	NA	16185	1841.28	673.938	6347.86	0	156.883	5831.75	176.189	559.026	468.216
	PD24329a	positive	positive	negative	none	NA	2111	730.166	596.685	142.997	0	15.6066	27.1094	28.8728	359.636	219.047
	PD24332a	negative	negative	negative	none	NA	1920	626.406	478.963	140.622	0	11.1357	13.9004	2.25905	334.949	307.208
	PD24333a	negative	negative	negative	BRCA2	Germline	22884	3127.23	901.924	1729.95	746.25	12058	1043.37	11.6296	1116.75	2180.6
	PD24335a	negative	negative	positive	none	NA	3948	1395.78	989.52	273.032	0	30.5197	204.841	49.5563	530.52	492.672
	PD24336a	negative	negative	negative	none	NA	3339	1508.55	280.112	339.145	83.824	44.6454	79.9596	42.5342	580.108	384.727
	PD24337a	negative	negative	negative	BRCA1	Germline	5707	2109.06	351.081	119.06	32.3141	68.1892	304.455	127.888	670.124	1858.92
	PD3851a	positive	positive	negative	none	NA	1819	701.551	287.4	104.823	0	21.9569	0	36.1716	341.824	317.622
	PD3890a	negative	negative	negative	BRCA1	Germline	5584	1876.44	288.227	311.529	0	160.934	652.737	68.1396	616.651	1614.67
	PD3904a	positive	positive	negative	BRCA2	Germline	5668	1903.82	273.932	458.62	0	36.7681	359.618	266.536	914.108	1450.96
	PD3905a	negative	negative	negative	BRCA1	Germline	4603	1322.79	274.915	279.995	95.1047	76.8185	428.018	72.7094	538.162	1438.53
	PD3945a	positive	negative	negative	BRCA2	Germline	10551	3352.17	420.311	421.797	253.204	177.119	472.009	358.57	1931.31	3180.04
	PD3989a	positive	positive	negative	none	NA	2238	853.86	484.684	265.889	0	24.9761	11.1704	18.098	380.529	166.218
	PD4005a	negative	negative	negative	BRCA1	Germline	6041	1519.72	309.327	921.794	0	52.4541	1297.84	46.3828	740.86	1157.75
	PD4006a	negative	negative	negative	BRCA1	Germline	9575	2944.31	517.661	146.073	90.4429	158.727	404.39	251.357	1200.22	3768.88
	PD4069a	positive	positive	negative	none	NA	2085	592.124	558.566	110.595	32.8937	16.4825	0	108.856	527.705	145.038
	PD4072a	positive	positive	negative	none	NA	27931	357.328	104.503	14541.2	41.2164	22.3627	12050.3	630.783	0	260.345
	PD4076a	positive	positive	negative	none	NA	2091	909.743	492.161	227.053	0	10.6932	0	10.89	282.077	148.492
	PD4085a	positive	positive	negative	none	NA	2704	1110.33	462.838	116.488	0	30.5132	0	50.8014	562.22	384.497
	PD4086a	positive	negative	negative	none	NA	1951	691.568	202.536	257.911	0	25.6584	336.102	0	154.671	285.101
	PD4088a	positive	negative	negative	none	NA	1691	423.561	373.892	123.398	0	16.7642	50.7286	68.7718	475.208	186.245
	PD4103a	positive	negative	negative	none	NA	5218	1520.01	837.493	730.645	0	99.8334	353.295	180.966	1066.99	453.689
	PD4107a	negative	negative	negative	BRCA1	Germline	9874	3194.15	449.921	709.957	75.13	139.766	237.881	265.196	1408.46	3317.32
	PD4109a	negative	negative	negative	none	NA	10313	3159.19	1276.07	839.451	209.739	128.119	1197.24	123.768	1684.35	1762.01
	PD4115a	positive	positive	negative	BRCA2	Germline	9752	3351.63	541.093	251.275	129.933	290.347	319.047	234.026	1547.11	3076.13
	PD4116a	positive	positive	negative	BRCA2	Germline	8170	2339.89	278.138	430.185	160.895	118.662	716.004	241.348	1058.52	2717.17
	PD4192a	negative	negative	positive	none	NA	4292	1267.7	421.824	283.557	76.4169	84.0861	434.232	0	348.429	1098.55
	PD4194a	positive	positive	positive	none	NA	1428	409.445	284.531	147.98	0	9.71016	131.488	22.5446	200.706	190.542
	PD4198a	positive	negative	positive	none	NA	4517	1339.39	697.545	556.897	154.719	58.3376	188.333	64.5005	677.827	700.796
	PD4199a	negative	negative	positive	none	NA	6948	736.081	481.395	2668.77	0	13.0611	2096.01	146.229	364.221	379.275
	PD4225a	positive	positive	negative	none	NA	1955	709.575	638.876	115.404	0	2.60659	0	29.8993	313.277	125.653
	PD4248a	negative	negative	negative	none	NA	2196	817.273	271.481	153.265	69.0047	30.8054	86.2547	93.4286	328.299	314.652
	PD4252a	negative	negative	negative	none	NA	3773	1296.71	713.458	106.944	42.6931	63.0385	44.5086	119.733	841.941	498.897
	PD4255a	negative	negative	negative	none	NA	4554	1054.22	563.791	129.796	298.593	81.7074	30.9016	252.931	1485.13	574.234
	PD4261a	positive	positive	negative	none	NA	1796	1043.03	337.158	30.3783	0	3.55247	4.84183	0	198.722	181.444
	PD4264a	positive	positive	positive	none	NA	2118	873.012	644.896	225.431	0	11.3261	5.58377	32.5748	208.581	110.909
	PD4266a	positive	positive	negative	none	NA	2388	763.54	280.917	766.177	0	6.17073	354.072	21.9387	0	193.562
	PD4267a	positive	positive	negative	none	NA	2119	690.792	455.241	211.576	0	12.9606	355.712	45.9148	154.922	190.221
	PD4315a	positive	negative	negative	none	NA	3388	961.747	455.168	516.462	0	22.9048	342.744	115.76	570.902	389.14
	PD4604a	positive	positive	negative	BRCA2	Germline	9323	2988.24	558.1	358.699	134.586	136.097	504.985	265.822	1120.7	3202.83
	PD4605a	positive	negative	negative	none	NA	2650	1207.17	666.118	100.404	0	15.6617	105.502	0	363.793	186.481
	PD4606a	positive	positive	negative	none	NA	1129	607.971	248.444	26.4148	0	3.97954	1.61596	0	119.471	100.484
	PD4607a	positive	positive	negative	none	NA	25953	780.859	234.791	15290.3	0	20.531	8712.9	531.135	749.093	0
	PD4613a	positive	positive	negative	none	NA	2195	521.362	263.326	643.072	0	8.87577	407.205	93.0791	122.472	89.451
	PD4826a	negative	negative	positive	none	NA	3818	883.205	498.162	561.493	214.339	56.4667	417.471	101.841	617.814	414.594
	PD4833a	negative	negative	negative	none	NA	6401	2262.44	338.696	196.948	0	92.3571	453.763	173.554	788.628	1988.79
	PD4836a	negative	negative	negative	none	NA	4303	1790.54	505.113	164.685	0	39.4001	232.125	132.262	516.807	882.958
	PD4841a	negative	negative	positive	none	NA	7020	2316.9	589.289	209.89	268.86	132.435	287.203	139.989	819.378	2186.15
	PD4844a	negative	negative	negative	none	NA	12810	4593.99	609.169	465.232	303.149	181.827	977.177	174.226	1260.59	4131.92
	PD4845a	negative	negative	negative	none	NA	5735	1852.52	504.366	49.6549	270.493	448.552	55.7617	0	803.142	1751.74
	PD4847a	negative	negative	negative	none	NA	11042	3091.52	970.832	334.52	1003.76	427.633	0	640.266	2518.69	2069.17
	PD4872a	positive	positive	negative	BRCA2	Germline	4810	1162.51	263.015	562.295	96.4336	49.9789	595.17	182.804	546.635	1347.42
	PD4874a	negative	negative	negative	BRCA2	Germline	9709	2274.27	374.095	1108.92	34.6768	232.384	1783.71	279.767	1191.25	2375.07
	PD4875a	negative	negative	negative	BRCA2	Germline	6805	2680	578.515	190.95	0	121.698	244.795	155.412	999.639	1786.81
	PD4876a	positive	positive	negative	BRCA2	Germline	4908	1705.52	228.866	280.261	49.8735	79.8014	400.443	40.0518	549.49	1545.77
	PD4951a	positive	positive	negative	BRCA2	Germline	2779	1061.3	236.9	114.782	0	24.4249	189.037	73.7434	329.495	744.626
	PD4952a	positive	positive	negative	BRCA2	Germline	12033	3940.9	924.127	720.293	0	164.315	748.394	514.881	1600.08	3345.24
	PD4953a	positive	negative	negative	BRCA2	Germline	6946	2443.25	368.867	252.344	27.433	91.6074	289.751	213.036	1239.44	1945.34
	PD4954a	positive	positive	negative	BRCA2	Germline	5764	2087.32	403.037	266.977	0	80.2304	424.803	131.511	714.417	1593.4
	PD4955a	negative	positive	negative	BRCA2	Germline	6070	1841.15	370.547	320.722	83.2256	97.4451	270.628	308.682	1162.22	1625.18
	PD4956a	negative	negative	negative	BRCA2	Germline	11582	4017.13	566.328	363.794	69.9183	177.666	1252.73	118.514	1243.82	3630.35
	PD4957a	positive	positive	negative	BRCA2	Germline	3279	1161.13	277.902	230.287	21.786	45.7004	224.096	77.1407	416.753	826.979
	PD4958a	positive	positive	negative	BRCA2	Germline	9338	2847.73	431.825	693.907	202.338	131.719	587.704	321.113	1459.87	2662.33
	PD4959a	positive	no_data_supplied	negative	BRCA2	Germline	4611	1434.66	419.773	140.945	119.317	65.0226	107.483	186.712	679.992	1447.54
	PD4962a	positive	positive	positive	none	NA	6843	466.942	283.297	1758.03	201.607	49.3024	2011.11	249.972	950.574	866.165
	PD4965a	positive	positive	negative	none	NA	2706	1242.05	560.228	101.203	0	22.3264	0	28.5188	450.405	269.128
	PD4967a	positive	positive	negative	none	NA	3227	833.226	376.355	646.493	7.95809	17.9244	672.88	66.4086	299.495	316.951
	PD4968a	positive	positive	negative	none	NA	4780	1738.78	908.254	906.072	0	29.9571	61.3929	83.6019	627.214	400.129
	PD4969a	positive	positive	negative	none	NA	1032	499.557	186.284	36.4997	0	7.91477	0	0	167.984	122.358
	PD4970a	positive	positive	negative	none	NA	2410	1182.34	496.934	117.788	0	9.12018	43.2091	39.2151	277.34	256.732
	PD4971a	positive	positive	negative	none	NA	2765	1016.82	645.216	134.514	0	22.429	60.7704	10.0504	397.794	507.963
	PD4972a	positive	positive	negative	none	NA	1145	482.014	248.144	34.7201	22.7592	18.8025	0.83028	27.9882	191.224	110.989
	PD4975a	negative	negative	negative	none	NA	7506	2991.13	549.319	148.095	0	105.449	379.237	33.3263	694.918	2479.08
	PD4976a	positive	positive	negative	none	NA	6275	1832.8	1318.7	275.438	229.403	65.5433	239.427	211.524	1294.31	798.291
	PD4977a	negative	negative	negative	none	NA	42258	1840.23	1161.89	21694.2	0	62.9006	14924.2	870.779	1881.77	0
	PD4978a	positive	positive	positive	none	NA	3736	1236.81	456.166	599.654	0	43.0268	422.032	9.71966	570.943	357.877
	PD4980a	negative	negative	negative	none	NA	3796	997.501	523.515	119.479	135.677	40.5412	46.1968	198.1	1084.37	649.279
	PD4981a	positive	positive	negative	none	NA	1663	653.776	438.619	51.9137	0	8.2084	0	50.6865	329.754	131.979
	PD4982a	positive	positive	negative	none	NA	1474	688.266	388.289	40.2584	0	6.71334	0	26.0277	233.065	92.1857
	PD4983a	positive	positive	negative	none	NA	1763	1062.93	306.138	41.1096	0	9.29546	0	4.89287	155.615	144.661
	PD4985a	positive	positive	negative	none	NA	2004	1054.58	375.443	68.4122	0	16.9096	17.2268	18.1829	213.54	216.56
	PD4986a	positive	positive	negative	none	NA	1976	1020.09	297.799	34.3545	0	37.9193	1.99831	56.4106	170.267	333.023
	PD5925a	negative	negative	negative	none	NA	8780	2864.33	327.473	471.462	234.818	111.54	1064.45	165.067	894.759	2537.17
	PD5928a	positive	negative	negative	none	NA	7114	2154.86	499.17	278.653	0	118.244	235.738	244.075	1105.24	2352.62
	PD5930a	negative	negative	negative	BRCA1	Germline	3946	1272.25	277.424	142.858	17.4641	65.7954	419.405	72.2995	509.727	1174.75
	PD5932a	negative	negative	negative	none	NA	10060	3477.2	464.617	532.162	53.9521	109.115	1474.33	20.4691	923.303	2941.94
	PD5934a	negative	negative	negative	none	NA	11579	3606.91	618.025	186.685	0	201.317	479.018	299.077	1404.38	4718.9
	PD5935a	negative	negative	negative	BRCA1	Germline	9671	3432.84	641.505	342.252	176.648	172.058	1090.64	0	787.107	2907.54
	PD5936a	positive	positive	negative	none	NA	2782	1314.19	533.092	199.143	0	29.33	0	6.65799	394.131	267.365
	PD5937a	positive	positive	negative	none	NA	76097	4157.13	7149	26389.7	6330.31	425.277	16040.4	14117.4	929.956	583.655
	PD5942a	negative	negative	negative	none	NA	5990	2255.03	863.229	263.261	0	63.4492	259.19	179.873	909.792	1097.04
	PD5944a	negative	negative	negative	none	NA	2609	991.833	505.294	98.5239	61.9058	45.6433	21.3549	67.7467	463.435	309.806
	PD5945a	negative	negative	negative	BRCA1	Germline	8833	2740.79	399.018	205.881	141.1	145.021	509.287	193.353	1003.51	3491.78
	PD5946a	positive	positive	negative	none	NA	3912	1387.48	896.72	206.598	0	36.8961	72.2119	82.5853	804.236	396.113
	PD5947a	positive	positive	negative	none	NA	1779	527.571	355.007	220.238	0	12.7252	139.004	41.6309	322.95	156.633
	PD5948a	negative	negative	negative	BRCA1	Germline	15172	5239.29	703.935	62.5921	1368.5	322.618	733.544	0	945.819	5569.29
	PD5950a	negative	negative	negative	none	NA	2190	764.519	600.255	37.4211	42.3303	23.2432	0	29.9383	486.322	186.134
	PD5951a	positive	positive	negative	none	NA	3193	1190.66	939.498	204.762	0	20.23	38.7071	0.126402	476.724	296.431
	PD5953a	positive	positive	negative	none	NA	2136	900.75	491.087	42.6272	61.3546	23.6825	0	16.0015	266.581	306.545
	PD5956a	positive	no_data_supplied	negative	none	NA	4085	1008.32	548.922	205.541	0	22.4339	0	305.946	1221.16	815.499
	PD5959a	positive	negative	negative	none	NA	2504	1257.89	443.181	251.385	0	15.5117	41.4472	0	253.07	208.848
	PD5960a	positive	positive	negative	BRCA2	Somatic	4045	1479.71	401.381	164.457	30.2153	38.817	134.325	136.574	568.838	1065.52
	PD5961a	positive	positive	negative	none	NA	2314	774.983	526.164	264.166	0	14.6108	0	70.7093	475.926	143.347
	PD5964a	positive	positive	negative	none	NA	1590	551.21	233.691	85.1352	0	15.7475	26.7501	12.3387	331.912	300.839
	PD6016a2	positive	positive	negative	none	NA	1911	659.647	325.057	382.616	0	10.1096	180.326	16.8238	172.638	152
	PD6041a	positive	positive	negative	none	NA	1771	801.263	374.2	56.7961	34.9118	16.6521	0	61.624	303.554	108.255
	PD6042a	positive	positive	negative	BRCA2	Somatic	7119	2124.75	354.02	678.179	95.5423	83.1968	892.083	173.843	1026.57	1669.86
	PD6043a	positive	positive	negative	none	NA	22764	2298.89	264.843	7058.35	0	259.142	6229.43	905.252	2517.19	3376.89
	PD6044a	positive	negative	negative	none	NA	2573	1197.94	484.588	93.4785	75.7426	22.4861	61.3981	0	309.968	278.744
	PD6045a	positive	positive	negative	none	NA	2333	765.993	280.102	496.945	65.0922	10.7838	151.344	63.2053	333.373	139.822
	PD6046a	negative	negative	negative	none	NA	2976	1005.76	588.656	161.116	0	14.4951	5.03657	113.273	711.773	372.839
	PD6047a	negative	negative	negative	none	NA	9442	3648.1	1455.79	438.72	100.145	72.082	133.227	399.375	1873.11	1192.72
	PD6048a	positive	no_data_supplied	positive	none	NA	3102	743.6	659.301	226.081	0	29.0294	78.6189	128.789	743.657	498.521
	PD6404a	negative	negative	negative	none	NA	6553	2769.26	571.054	354.905	0	235.304	503.341	50.1535	484.169	1530.39
	PD6405a	negative	negative	positive	none	NA	35317	664.045	934.27	10020.6	721.853	126.852	20641.6	542.106	0	1684.37
	PD6406a	negative	negative	negative	BRCA1	Germline	5026	1542.28	280.944	82.3147	129.642	104.504	322.152	22.8616	608.393	1832.09
	PD6409a	negative	negative	negative	BRCA1	NA	8810	2151.63	352.37	299.158	94.5442	158.508	945.879	146.079	1289.25	3334.08
	PD6410a	negative	negative	negative	none	NA	7313	2294.22	420.398	187.336	231.925	72.8531	797.443	121.499	623.943	2584.1
	PD6411a	negative	negative	negative	BRCA1	NA	6675	2113.71	311.023	208.438	66.2763	90.1543	590.095	71.3157	858.868	2309.54
	PD6412a	negative	negative	negative	none	NA	25187	4779.77	4189.42	381.751	7258.9	601.661	469.125	2953.39	857.125	3531.83
	PD6413a	negative	negative	negative	BRCA1	Germline	4588	1300.15	276.351	377.608	0	41.5259	546.612	143.534	523.913	1384.96
	PD6414a	negative	negative	negative	BRCA1	NA	1761	868.6	266.893	125.027	12.4725	45.2049	14.0292	0	237.433	158.883
	PD6415a	negative	negative	negative	BRCA1	NA	9545	2878.1	516.41	778.768	195.727	126.685	1324.55	67.4254	869.433	2633.77
	PD6416a	negative	negative	negative	BRCA2	Germline	3331	979.178	151.3	200.871	0	168.434	354.722	38.8378	373.623	1047.55
	PD6417a	positive	positive	negative	none	NA	1546	643.828	462.401	56.4836	0	18.9476	35.5061	0	128.259	170.599
	PD6418a	positive	positive	negative	none	NA	2020	1086.17	413.662	61.0585	0	14.3038	0	18.5199	246.084	170.442
	PD6422a	positive	positive	negative	none	NA	5181	1827.61	634.756	415.038	29.7421	46.0574	47.0545	285.931	1265.25	570
	PD6466b	positive	positive	negative	none	NA	1809	637.034	353.947	142.662	201.264	5.34077	0	52.1095	267.291	95.0866
	PD6684a	negative	negative	negative	BRCA1	NA	13677	4159.18	607.27	694.512	307.198	292.869	2261.94	0	1171.04	4049.79
	PD6711a2	positive	negative	negative	none	NA	1914	977.58	421.001	127.804	0	17.4724	14.877	53.2868	140.8	145.244
	PD6719a	positive	negative	negative	none	NA	4971	1883.78	487.519	91.4743	0	36.9712	174.548	112.818	655.981	1582.38
	PD6720a	positive	positive	negative	none	NA	2018	990.347	407.743	106.518	0	17.1543	47.6296	6.74081	228.587	189.695
	PD6721a	positive	negative	negative	none	NA	2231	874.958	531.388	160.559	0	14.0434	23.7748	32.8731	358.168	239.495
	PD6722a	negative	negative	negative	none	NA	10110	1226.16	214.471	2595.47	0	54.0062	3837.63	197.455	1122.67	842.063
	PD6727b	negative	negative	negative	none	NA	6679	2381.7	1107.5	503.573	0	64.6185	769.702	0	730.968	1140.06
	PD6728b	negative	negative	negative	none	NA	2578	803.795	319.873	106.486	0	34.9297	116.58	69.825	444.971	628.817
	PD6729a2	negative	negative	negative	none	NA	4872	2119.88	715.786	104.795	0	61.6155	149.834	17.9883	490.666	1144.35
	PD6730b	negative	negative	negative	none	NA	10089	3164.02	561.499	197.084	123.046	152.336	470.331	156.039	1354.13	3594.67
	PD6731a2	negative	negative	negative	BRCA1	Germline	8549	2037	448.302	1442.18	23.7981	49.5339	2360.56	108.937	287.613	1763.62
	PD6732b	negative	negative	negative	none	NA	2915	1200.55	362.933	180.965	22.4185	38.9992	308.905	0	305.167	498.012
	PD6733b	negative	negative	negative	none	NA	4676	1145.96	742.093	556.226	243.416	42.7965	476.693	0	677.265	729.249
	PD7066a	negative	negative	negative	none	NA	3638	1256.86	452.065	103.217	0	47.2127	260.583	29.6652	424.386	1020.4
	PD7067a	negative	negative	negative	BRCA1	Somatic	5980	2127.42	612.04	188.846	318.572	158.025	372.257	0	576.945	1446.36
	PD7069a	negative	negative	negative	none	NA	5131	1186.65	596.952	1165.51	0	46.6706	1112.68	100.218	567.271	355.119
	PD7199a	positive	positive	negative	none	NA	1130	457.29	312.048	37.6737	0	5.43378	0	20.2165	201.505	78.5487
	PD7201a	positive	positive	negative	none	NA	1584	721.187	386.841	109.484	0	5.31154	0	41.6013	222.938	77.1134
	PD7202a	positive	no_data_supplied	positive	none	NA	5141	1188.53	1134.56	464.371	1.50549	42.3614	94.1619	235.983	1501.38	403.193
	PD7203a	positive	negative	positive	none	NA	1564	284.698	173.407	245.694	88.6461	28.4674	209.288	0	346.553	143.183
	PD7204a	positive	positive	positive	none	NA	2176	929.438	506.044	185.858	0	9.32879	0	23.3152	307.422	205.048
	PD7205a	positive	positive	positive	none	NA	7858	1908.01	707.909	1248.57	259.138	99.0693	1654.16	81.4293	564.496	1234.75
	PD7206a	positive	positive	negative	none	NA	4740	1685.91	635.033	168.838	182.154	46.6366	75.2522	134.006	864.048	914.164
	PD7207a	positive	positive	negative	none	NA	2854	1262.86	702.138	362.893	0	16.1587	0	98.3716	346.397	82.2138
	PD7209a	positive	positive	negative	none	NA	1665	599.52	436.239	117.572	0	18.1073	0	41.6674	361.663	79.9449
	PD7210a	positive	positive	negative	none	NA	1319	599.925	346.147	34.8636	0	1.10593	0	43.8187	194.317	119.558
	PD7211a	negative	negative	negative	BRCA1	NA	8286	2616.01	582.911	208.622	22.3633	136.515	422.432	284.965	1195.9	2777.14
	PD7214a	positive	positive	negative	none	NA	1493	843.516	257.038	85.2118	0	14.3429	0	30.7994	161.547	82.2824
	PD7215a	positive	positive	negative	BRCA1	Somatic	6384	1722.95	425.563	1043.22	0	51.7424	1011.33	265.446	503.117	1341.84
	PD7217a	negative	negative	negative	BRCA2	Germline	9169	3005.52	563.468	786.406	156.133	205.271	1028.73	0	722.365	2560.31
	PD7218a	positive	positive	negative	none	NA	1474	509.85	384.565	56.0819	0	17.7311	0	53.3251	331.992	118.593
	PD7219a	positive	negative	negative	none	NA	11621	722.536	359.06	4618.65	52.0378	13.6884	5017.18	225.161	464.942	65.7466
	PD7220a	negative	negative	negative	none	NA	2709	974.048	585.881	414.44	0	24.7544	159.128	61.3938	312.535	162.139
	PD7221a	positive	positive	negative	none	NA	2040	759.529	470.41	354.328	0	3.95145	159.941	0	146.754	154.25
	PD7238a	positive	positive	negative	none	NA	2217	914.587	484.887	312.594	0	6.49678	6.83835	57.0105	251.068	134.117
	PD7240a	positive	positive	negative	none	NA	5188	1851.76	897.185	175.7	226.842	80.2492	195.37	85.0191	596.781	925.777
	PD7243a	positive	positive	negative	none	NA	6774	1999.01	842.828	583.001	3.48789	94.8545	122.878	340.829	1746.03	973.776
	PD7248a	negative	negative	negative	none	NA	13042	3983.78	666.246	445.088	431.518	228.911	1323.83	83.3818	1501.56	4238.97
	PD7249a	positive	negative	positive	none	NA	4584	942.878	480.546	901.292	129.71	32.2403	698.602	179.454	585.398	581.962
	PD7250a	negative	negative	negative	BRCA1	NA	7890	2923.3	482.575	111.627	116.369	162.914	468.051	76.9303	621.03	2791.75
	PD7304a	negative	negative	positive	none	NA	2003	678.337	328.333	160.206	25.7297	38.1411	54.5059	52.5308	315.169	300.641
	PD7305a	positive	positive	positive	none	NA	4756	1173.59	1021.53	459.36	0	33.8469	243.619	157.629	1237.57	458.097
	PD7306a	positive	negative	positive	none	NA	6863	2025.92	1090.8	748.553	22.0096	199.337	312.699	177.601	1446.18	747.361
	PD7307a	negative	negative	positive	none	NA	8424	1063.3	360.867	2584.92	0	43.806	2943.41	210.094	234.888	873.199
	PD7316a	negative	negative	negative	none	NA	5647	1772.96	358.583	135.654	0	103.691	369.3	74.3051	669.352	2137.25
	PD7321a	negative	negative	negative	none	NA	6055	2028.98	432.859	296.956	0	85.8967	859.911	78.373	514.368	1670.99
	PD7322a	positive	positive	negative	none	NA	2015	648.769	468.064	46.8992	0	33.2555	0	45.2885	587.933	152.809
	PD7341a	negative	negative	negative	BRCA1	NA	3090	849.927	477.825	298.361	0	45.5358	345.58	39.8516	512.262	418.04
	PD7426a	negative	negative	negative	none	NA	18497	4768.66	512.261	1174.11	441.218	252.912	4564.35	62.1422	1850.72	5106.07
	PD7428a	negative	negative	negative	none	NA	15950	4188.16	660.073	457.893	479.842	274.636	1362.8	402.799	1473.68	6480.93
	PD8609a	positive	positive	negative	none	NA	5087	1023.2	522.933	1971.23	0	25.3431	897.789	97.2316	94.0163	335.705
	PD8610a	positive	positive	negative	BRCA2	Germline	5098	1478.53	245.708	311.011	77.5528	91.7319	411.636	201.194	756.332	1456.43
	PD8611a	negative	negative	negative	BRCA1	NA	6828	2438.89	363.838	234.688	255.879	106.024	847.617	0	367.189	2107.31
	PD8612a	positive	positive	negative	none	NA	1968	498.315	488.601	205.067	34.2691	11.9383	44.2743	60.8063	304.827	310.711
	PD8614a	positive	positive	negative	none	NA	1439	635.357	241.971	73.4786	19.5681	11.4741	0	25.9102	215.765	195.032
	PD8615a	positive	positive	negative	none	NA	4270	1138.39	430.875	719.066	9.27736	35.1552	1170.14	5.01158	185.525	573.59
	PD8617a	positive	positive	negative	none	NA	1899	951.56	340.699	58.0993	50.8178	15.0254	0	0	212.509	213.059
	PD8618a	positive	positive	negative	none	NA	1506	872.383	330.662	52.4	0	0	13.7363	0	160.748	100.354
	PD8619a	negative	negative	negative	none	NA	3571	1345.82	584.122	157.359	5.33854	51.9076	197.478	20.3758	557.135	574.621
	PD8620a	positive	positive	negative	none	NA	2657	567.096	254.475	727.279	0	17.9911	730.01	29.4356	213.651	96.8792
	PD8621a	negative	negative	negative	BRCA1	Germline	8062	2808.46	515.801	192.012	158.158	143.268	570.002	98.1261	735.385	2761.25
	PD8622a	positive	positive	negative	none	NA	1809	792.408	278.705	86.3995	7.16679	20.5022	28.2254	48.002	246.37	268.689
	PD8623a	positive	positive	negative	none	NA	2020	920.66	313.346	215.184	0	24.9261	9.11402	39.8648	209.45	261.815
	PD8652a2	negative	negative	negative	BRCA1	NA	15856	5470.48	966.119	554.962	237.947	291.138	1468.87	0	1639.05	5048.83
	PD8660a2	negative	negative	negative	none	NA	26128	9323.76	1846.07	2340.18	360.758	897.028	2555.68	0	2046.66	5708.31
	PD8828a	positive	negative	negative	none	NA	2061	829.899	365.607	369.48	0	6.74476	260.825	0	117.987	117.521
	PD8830a	negative	negative	negative	none	NA	8246	2837.1	1002.62	162.99	5.53727	118.445	243.184	139.184	1075.42	2491.4
	PD8832a	negative	negative	negative	BRCA2	Germline	26409	7962.31	1152.58	557.203	456.524	541.3	1313.34	670.167	2951.21	10573
	PD8964a	negative	negative	negative	none	NA	11151	3756.06	647.191	364.91	210.555	191.053	757.722	115.519	1351.74	3730.6
	PD8965a	negative	negative	negative	none	NA	4451	1302.14	411.471	498.889	241.369	56.2332	301.473	107.024	692.315	807.353
	PD8969a	negative	negative	negative	BRCA2	Germline	6820	2188.76	469.574	527.39	54.5231	70.0309	714.495	169.558	1073.82	1538.31
	PD8973a	positive	positive	negative	none	NA	5908	980.267	620.644	1675.31	51.7484	25.4759	1922.06	85.0416	433.247	126.209
	PD8977a	positive	positive	negative	none	NA	4046	1481.96	1307.52	164.107	55.0508	30.3712	13.1597	0	549.991	425.454
	PD8978a	positive	positive	negative	BRCA2	Somatic	6670	2413.41	680.559	210.218	161.292	145.034	446.143	0	680.659	1814.9
	PD8979a	positive	negative	negative	none	NA	4037	1784.14	632.601	288.522	0	96.3815	112.067	73.4438	517.475	469.31
	PD8980a	positive	positive	negative	BRCA1	Germline	15459	4703.64	808.298	995.66	0	220.498	1025.1	303.329	2759.94	4567.44
	PD8981a	positive	negative	negative	none	NA	1748	611.982	348.104	139.765	0	22.9067	46.4613	47.5263	357.583	166.938
	PD8982a	negative	negative	negative	none	NA	21557	5340.76	890.989	2051.25	56.6472	319.458	4657.07	373.452	3317.38	4716.23
	PD8984a	negative	negative	negative	BRCA2	Somatic	9152	3002.79	631.143	375.377	0	154.943	1038.71	201.409	858.323	2832.96
	PD8995a	positive	positive	positive	none	NA	7586	1294.64	1333.81	2177.52	0	74.9889	1382.62	114.646	630.647	517.737
	PD8996a	positive	positive	positive	none	NA	3230	721.651	778.859	170.323	181.264	26.4624	27.6239	136.665	688.133	451.203
	PD8997a	positive	positive	positive	none	NA	2831	1133.23	589.189	156.105	0	26.183	119.863	10.6737	427.82	342.177
	PD8998a	negative	negative	positive	none	NA	4769	740.304	138.842	1166.13	67.6647	42.4318	1446.98	119.287	449.507	598.962
	PD8999a	negative	positive	negative	none	NA	1347	601.294	303.769	56.455	20.9868	15.7202	0	28.095	189.501	116.877
	PD9000a	positive	negative	negative	BRCA2	Somatic	9510	2998.25	448.925	511.075	50.3307	132.166	641.065	183.229	1563.84	2933.17
	PD9001a	positive	positive	negative	none	NA	2705	1440.87	503.012	76.4279	43.7462	16.0125	0	7.3973	330.02	210.708
	PD9002a	positive	no_data_supplied	negative	none	NA	8476	2681.13	606.744	373.412	607.734	273.595	111.887	437.617	1768.34	1594.21
	PD9004a	negative	negative	negative	BRCA1	Germline	10625	3703.47	481.429	559.077	9.75199	157.753	1135.12	125.022	1157.07	3147.05
	PD9009a	positive	positive	positive	none	NA	15210	1694.08	770.923	3763.99	164.945	275.168	6388.13	249.323	137.318	1505.54
	PD9063a	positive	negative	negative	none	NA	50045	1075.05	935.281	29055.2	0	16.2873	17230.3	1121.46	820.038	0
	PD9064a	negative	negative	negative	none	NA	12351	3776.2	721.492	459.566	222.382	134.019	753.687	384.78	1492.49	4446.63
	PD9065a	positive	positive	negative	none	NA	2210	559.127	378.264	267.261	0	15.0013	0	77.9589	768.591	136.093
	PD9067a	positive	positive	negative	none	NA	1554	514.888	310.189	183.754	11.4864	8.38515	65.994	22.1353	228.884	164.481
	PD9193a	positive	negative	negative	none	NA	1682	486.653	282.3	77.8486	0	9.13524	97.0773	79.7201	380.83	245.27
	PD9464a	positive	positive	negative	none	NA	5251	1811.04	558.231	486.634	0	44.718	226.088	240.5	1124.4	744.705
	PD9467a	positive	positive	negative	none	NA	2463	974.745	679.186	181.523	0	10.3133	1.3386	16.52	443.214	158.587
	PD9539a	positive	positive	negative	none	NA	3580	1078.96	1295.25	154.862	0	23.236	76.8097	0	552.773	427.148
	PD9541a	positive	positive	negative	none	NA	2706	874.358	866.428	259.512	0	12.8649	19.5812	0	322.969	341.383
	PD9544a	positive	positive	negative	none	NA	1389	593.345	319.109	85.101	0.0645449	9.91938	0	31.0469	229.329	116.205
	PD9567a	positive	positive	negative	none	NA	3512	1251.21	656.793	252.389	0	43.7112	149.975	25.5235	597.245	536.586
	PD9568a	negative	negative	negative	none	NA	30395	9365.93	1428.26	1726.47	0	568.116	3345.37	557.379	3773.65	9570.99
	PD9569a	positive	positive	negative	none	NA	2141	1035	448.944	43.4741	0	27.4173	31.2904	22.5288	281.76	233.502
	PD9570a	positive	positive	negative	none	NA	1406	478.184	319.586	239.852	0	0.209894	23.6501	11.5655	201.649	128.234
	PD9571a	negative	negative	negative	none	NA	4700	2071.75	501.077	108.2	115.93	112.798	182.266	0	459.165	1034.18
	PD9572a	positive	positive	negative	none	NA	4083	1455.5	454.993	359.496	90.0915	13.8173	837.352	27.5934	482.811	369.439
	PD9573a	positive	positive	negative	none	NA	1616	713.141	506.001	36.0163	0	7.10848	0.295897	29.2958	138.044	187.031
	PD9574a	positive	positive	negative	none	NA	1634	690.244	404.345	52.3226	0	10.986	0	7.19862	215.949	256.198
	PD9575a	negative	negative	negative	none	NA	6500	2684.77	540.452	264.407	427.592	205.802	453.639	0	633.59	1191.38
	PD9576a	negative	negative	positive	none	NA	17838	6178.27	895.394	285.232	438.981	270.458	815.614	334.364	1780.46	6816.01
	PD9577a	positive	positive	negative	none	NA	1624	785.736	289.226	46.8497	1.63437	10.0762	0	33.2372	212.389	232.954
	PD9578a	positive	positive	negative	none	NA	1088	518.495	201.931	30.2804	11.4563	16.4427	0	31.5165	160.921	105.785
	PD9579a	negative	negative	negative	none	NA	1634	760.127	292.709	72.7237	10.1004	12.966	43.039	11.5281	186.351	234.21
	PD9581a	positive	positive	negative	none	NA	1616	877.85	321.779	34.1055	0	9.6912	0	0	194.714	182.355
	PD9582a	positive	negative	negative	none	NA	2740	624.204	680.419	199.617	0	48.3758	119.641	48.6037	487.762	561.584
	PD9584a	negative	negative	negative	none	NA	2753	1359.73	531.203	115.405	0	23.4458	10.97	16.2936	393.381	263.603
	PD9585a	negative	negative	negative	BRCA1	Somatic	10284	3131.94	698.659	432.166	0	98.724	963.528	255.385	1475.53	3337.36
	PD9589a	positive	positive	negative	none	NA	1413	600.427	276.988	133.81	0	12.8069	4.22732	18.1296	214.834	123.22
	PD9591a	positive	positive	negative	none	NA	1296	588.942	301.984	62.2228	0	10.051	0	0	155.366	153.325
	PD9592a	negative	positive	negative	BRCA1	NA	8496	2634.51	529.937	169.361	77.0495	166.577	600.729	173.978	865.304	3253.41
	PD9593a	positive	positive	negative	none	NA	1617	743.234	308.765	50.0632	33.8077	0	0	50.486	308.864	114.095
	PD9595a	negative	negative	negative	none	NA	9722	3220.37	756.956	204.968	82.0981	201.384	343.839	274.614	1181.33	3241.55
	PD9597a	positive	positive	negative	none	NA	2911	477.332	309.743	1183.73	0	12.0695	694.355	42.2593	102.123	79.1594
	PD9599a	positive	positive	negative	none	NA	3295	1396.59	765.86	236.174	10.2993	33.8724	179.166	0	475.962	186.08
	PD9600a	positive	positive	negative	none	NA	2019	794.601	405.674	48.8211	21.352	19.4713	12.6138	30.8442	311.376	344.276
	PD9604a	negative	negative	negative	none	NA	10669	2481.94	1379.58	202.784	5694.27	75.7809	213.619	344.828	76.3689	187.942
	PD9605a	positive	positive	negative	none	NA	3373	1269.55	621.271	148.424	0	33.1139	0	72.9635	785.293	405.669
	PD9606a	positive	positive	negative	none	NA	1222	593.737	330.71	32.8981	0	8.18896	0	29.2851	135.33	108.279
	PD9694a	positive	no_data_supplied	negative	none	NA	1712	538.159	531.531	54.5565	0	11.881	6.17697	77.2898	319.466	149.51
	PD9696a	negative	negative	negative	none	NA	5865	1619.33	340.545	227.815	108.958	71.323	629.653	94.6069	689.801	2021.72
	PD9702a	negative	negative	negative	BRCA1	Germline	7861	2421.61	418.677	237.17	126.722	141.093	1036.2	33.3387	887.846	2457.06
	PD9752a	positive	positive	negative	none	NA	3476	1087.05	775.53	354.371	0	14.465	229.484	98.7696	543.17	380.143
	PD9754a	positive	positive	negative	none	NA	1897	746.728	480.488	64.1758	0	29.694	0	0	338.635	218.016
	PD9755a	positive	positive	positive	none	NA	1710	854.697	369.962	109.148	0	0.806764	0	50.295	189.451	149.644
	PD9756a	positive	positive	negative	none	NA	4212	925.538	399.857	1319.9	0.297768	16.3999	861.763	25.8727	399.3	190.475
	PD9759a	positive	positive	negative	none	NA	2192	1042.8	472.123	138.601	0	13.4786	0	18.9835	330.747	170.101
	PD9760a	positive	positive	negative	none	NA	5006	1713.17	801.258	623.24	0	41.8296	502.1	57.0171	539.544	721.393
	PD9761a	positive	positive	negative	none	NA	2103	888.564	519.829	122.075	0	3.43024	0	47.0743	381.397	162.56
	PD9842a	positive	positive	negative	none	NA	3201	1694.95	523.283	103.688	0	41.5112	63.5283	120.623	403.952	204.801
	PD9843a	positive	positive	negative	none	NA	2010	958.853	327.766	26.0757	32.1818	13.7864	0	62.4923	348.47	222.114
	PD9845a	positive	positive	negative	none	NA	3147	1616.88	384.836	266.564	11.1156	12.2385	95.6303	68.755	302.896	304.419
	PD9847a	positive	positive	negative	none	NA	2229	1085.19	353.959	32.3753	53.0887	21.586	0	29.0506	307.567	291.885
