# Supplementary material for: Comprehensive genomic characterization of breast tumors with BRCA1 and BRCA2 mutations
Source: BMC Med Genomics. 2019 Jun 10;12:84. doi: 10.1186/s12920-019-0545-0 (PMC6558765; doi:10.1186/s12920-019-0545-0)
Supplement: Supplementary file 11 — Table S6. Details of the 81 samples used for structural variant analysis with SvABA. (XLSX 11 kb) [file 12920_2019_545_MOESM11_ESM.xlsx]

## Sheet: samples
	Sample	Gene	Mutation	Source	Category
	PD22036			Nik-Zainal et al. 2016	TN
	PD22251			Nik-Zainal et al. 2016	ER+
	PD22355	BRCA1	germline	Nik-Zainal et al. 2016	BRCA1
	PD22358	BRCA2	germline	Nik-Zainal et al. 2016	BRCA2
	PD22361			Nik-Zainal et al. 2016	ER+
	PD22364			Nik-Zainal et al. 2016	ER+
	PD23550			Nik-Zainal et al. 2016	ER+
	PD23558	BRCA2	germline	Nik-Zainal et al. 2016	BRCA2
	PD23559			Nik-Zainal et al. 2016	TN
	PD23562	BRCA1	germline	Nik-Zainal et al. 2016	BRCA1
	PD23565	BRCA2	somatic	Nik-Zainal et al. 2016	BRCA2
	PD23569			Nik-Zainal et al. 2016	TN
	PD23570			Nik-Zainal et al. 2016	ER+
	PD23574	BRCA1	germline	Nik-Zainal et al. 2016	BRCA1
	PD23578	BRCA1	germline	Nik-Zainal et al. 2016	BRCA1
	PD24186	BRCA1	germline	Nik-Zainal et al. 2016	BRCA1
	PD24190			Nik-Zainal et al. 2016	TN
	PD24191	BRCA2	germline	Nik-Zainal et al. 2016	BRCA2
	PD24193			Nik-Zainal et al. 2016	ER+
	PD24195			Nik-Zainal et al. 2016	TN
	PD24196			Nik-Zainal et al. 2016	TN
	PD24199			Nik-Zainal et al. 2016	ER+
	PD24200			Nik-Zainal et al. 2016	TN
	PD24202	BRCA1	germline	Nik-Zainal et al. 2016	BRCA1
	PD24204			Nik-Zainal et al. 2016	TN
	PD24206			Nik-Zainal et al. 2016	ER+
	PD24208			Nik-Zainal et al. 2016	TN
	PD24214			Nik-Zainal et al. 2016	ER+
	PD24215			Nik-Zainal et al. 2016	TN
	PD24216			Nik-Zainal et al. 2016	ER+
	PD24218			Nik-Zainal et al. 2016	TN
	PD24219			Nik-Zainal et al. 2016	TN
	PD24221			Nik-Zainal et al. 2016	TN
	PD24223			Nik-Zainal et al. 2016	ER+
	PD24302			Nik-Zainal et al. 2016	ER+
	PD24307			Nik-Zainal et al. 2016	ER+
	PD24308			Nik-Zainal et al. 2016	TN
	PD24314			Nik-Zainal et al. 2016	TN
	PD24318			Nik-Zainal et al. 2016	TN
	PD24320			Nik-Zainal et al. 2016	ER+
	PD24325			Nik-Zainal et al. 2016	TN
	PD24326	BRCA2	somatic	Nik-Zainal et al. 2016	BRCA2
	PD24327			Nik-Zainal et al. 2016	ER+
	PD24329			Nik-Zainal et al. 2016	ER+
	PD24332			Nik-Zainal et al. 2016	TN
	PD24336			Nik-Zainal et al. 2016	TN
	PD24337	BRCA1	germline	Nik-Zainal et al. 2016	BRCA1
	PD3890	BRCA1	germline	Nik-Zainal et al. 2016	BRCA1
	PD3904	BRCA2	germline	Nik-Zainal et al. 2016	BRCA2
	PD3905	BRCA1	germline	Nik-Zainal et al. 2016	BRCA1
	PD3945	BRCA2	germline	Nik-Zainal et al. 2016	BRCA2
	PD4005	BRCA1	germline	Nik-Zainal et al. 2016	BRCA1
	PD4006	BRCA1	germline	Nik-Zainal et al. 2016	BRCA1
	PD4107	BRCA1	germline	Nik-Zainal et al. 2016	BRCA1
	PD4115	BRCA2	germline	Nik-Zainal et al. 2016	BRCA2
	PD4116	BRCA2	germline	Nik-Zainal et al. 2016	BRCA2
	PD4872	BRCA2	germline	Nik-Zainal et al. 2016	BRCA2
	PD4876	BRCA2	germline	Nik-Zainal et al. 2016	BRCA2
	PD4951	BRCA2	germline	Nik-Zainal et al. 2016	BRCA2
	PD4952	BRCA2	germline	Nik-Zainal et al. 2016	BRCA2
	PD4953	BRCA2	germline	Nik-Zainal et al. 2016	BRCA2
	PD4954	BRCA2	germline	Nik-Zainal et al. 2016	BRCA2
	PD4958	BRCA2	germline	Nik-Zainal et al. 2016	BRCA2
	PD5930	BRCA1	germline	Nik-Zainal et al. 2016	BRCA1
	PD5945	BRCA1	germline	Nik-Zainal et al. 2016	BRCA1
	PD5948	BRCA1	germline	Nik-Zainal et al. 2016	BRCA1
	PD6413	BRCA1	germline	Nik-Zainal et al. 2016	BRCA1
	T102	BRCA1	germline	Telli et al. 2015	BRCA1
	T18	BRCA1	germline	Telli et al. 2015	BRCA1
	T21	BRCA1	germline	Telli et al. 2015	BRCA1
	T22	BRCA2	germline	Telli et al. 2015	BRCA2
	T35	BRCA1	germline	Telli et al. 2015	BRCA1
	T43L	BRCA1	germline	Telli et al. 2015	BRCA1
	T43R	BRCA1	germline	Telli et al. 2015	BRCA1
	T50	BRCA1	germline	Telli et al. 2015	BRCA1
	T52	BRCA1	germline	Telli et al. 2015	BRCA1
	T55	BRCA2	germline	Telli et al. 2015	BRCA2
	T63	BRCA1	germline	Telli et al. 2015	BRCA1
	T65	BRCA1	germline	Telli et al. 2015	BRCA1
	T69	BRCA2	germline	Telli et al. 2015	BRCA2
	T7	BRCA1	germline	Telli et al. 2015	BRCA1
