# Supplementary material for: Comprehensive genomic characterization of breast tumors with BRCA1 and BRCA2 mutations
Source: BMC Med Genomics. 2019 Jun 10;12:84. doi: 10.1186/s12920-019-0545-0 (PMC6558765; doi:10.1186/s12920-019-0545-0)
Supplement: Supplementary file 14 — Table S9. Comparison of the 9 signatures (including background) obtained by SparseSignatures with those obtained in a previous study [11]. (XLSX 9 kb) [file 12920_2019_545_MOESM14_ESM.xlsx]

## Sheet: signatures
	Source	Number of signatures	Error	Sparsity	Similarity	Similarity to background
	SparseSignatures	9	364.345	0.5	0.13	0.31
	Nik-Zainal et al. (2016)	12	1118.7	0.11	0.32	0.46
	Error: Mean squared error in reconstruction.
	Sparsity: Average fraction of entries in a signature with probability of mutation less than 10^-4.
	Similarity: Average cosine similarity between all pairs of signatures.
	Similarity to background: Average cosine similarity between non-background signatures (excluding Signature 5 in the 2016 study) and the background signature.
